# Supplementary material for: Production and Characterization of Cellulose Nanocrystals from Eucalyptus Dissolving Pulp Using Endoglucanases from Myceliophthora thermophila
Source: Int J Mol Sci. 2023 Jun 26;24(13):10676. doi: 10.3390/ijms241310676 (PMC10341860; doi:10.3390/ijms241310676)
Supplement: Supplementary file 1 [file ijms-24-10676-s001.zip]

Archive with 1 entries (1 files):
- ijms-2452907-supplementary.pdf
